# Supplementary material for: Iodine Fortification of Edible Legume Sprouts: A Pilot Biofortification Study
Source: Foods. 2025 Oct 29;14(21):3691. doi: 10.3390/foods14213691 (PMC12610263; doi:10.3390/foods14213691)
Supplement: Supplementary file 1 [file foods-14-03691-s001.zip]

Archive with 1 entries (1 files):
- foods-3865142-supplementary.pdf
